# Supplementary material for: Exploring Captive Giant Panda Reproduction: Maternal and Offspring Factor Correlations from 324 Breeding Events
Source: Animals (Basel). 2025 Apr 21;15(8):1182. doi: 10.3390/ani15081182 (PMC12024069; doi:10.3390/ani15081182)
Supplement: Supplementary file 1 [file animals-15-01182-s001.zip]

Archive with 1 entries (1 files):
- animals-3554820-supplementary.pdf
